# Supplementary material for: REV1 Inhibition Enhances Radioresistance and Autophagy
Source: Cancers (Basel). 2021 Oct 21;13(21):5290. doi: 10.3390/cancers13215290 (PMC8582445; doi:10.3390/cancers13215290)
Supplement: Supplementary file 1 [file cancers-13-05290-s001.zip]

Archive with 1 entries (1 files):
- cancers-1394725-supplementary.pdf
